# Supplementary material for: Berberine-Loaded Composite Phospholipid Ethosome Hydrogels: A Therapeutic for Mastitis via Regulating the NF-κB and PI3K/Akt Signaling Pathway
Source: Animals (Basel). 2026 Apr 24;16(9):1310. doi: 10.3390/ani16091310 (PMC13163013; doi:10.3390/ani16091310)
Supplement: Supplementary file 1 [file animals-16-01310-s001.zip]

Archive with 1 entries (1 files):
- animals-4208740-supplementary.pdf
